# Supplementary material for: Somato-dendritic decoupling as a novel mechanism for protracted cortical maturation
Source: BMC Biol. 2016 Jun 21;14:48. doi: 10.1186/s12915-016-0270-5 (PMC4916537; doi:10.1186/s12915-016-0270-5)
Supplement: Additional file 9: — Fig. Data Source File. (XLS 97 kb) [file 12915_2016_270_MOESM9_ESM.xls]

## Sheet: Fig1
1-A	Area	DIV	Total Length			1-E	Hip	TeA	Oc1		1-F	% mushroom spine	% stubby spine	% thin spine	Neurite #	Neuron #
	Hip	20	11068.9				0.638812	0.346737	1.01537		Oc1	36.3636	36.3636	27.2727	1	o1
	Hip	20	869.47				0.180264	0.424059	0.798898		Oc1	50.6494	28.5714	20.7792	2	o1
	Hip	20	4869.67				0.707263	0.704165	0.616998		Oc1	17.6471	52.9412	29.4118	3	o1
	Hip	20	4108.15				0.638797	0.65911	0.906274		Oc1	58.8235	35.2941	5.88235	4	o1
	Hip	20	5782.77				0.726843	0.177159	0.43271		Oc1	59.0909	9.09091	31.8182	5	o2
	Hip	20	7612.12				0.509726	0.134624	0.660234		Oc1	17.6471	26.4706	55.8824	6	o2
	Hip	20	1146.91				1.44021	0.0671321			Oc1	41.6667	25	33.3333	7	o2
	Hip	20	2004.58				0.632434	0.294996			Oc1	29.6875	34.375	35.9375	8	o2
	Hip	20	909.549				0.905938	0.229946			Oc1	33.3333	36.6667	30	9	o3
	Hip	20	850.298				0.57221	0.622178			Oc1	54.8387	30.6452	14.5161	10	o3
	Hip	20	1348.15					0.478477			Oc1	52.1739	26.087	21.7391	11	o3
	Hip	20	6873.21								Oc1	28.5714	28.5714	42.8571	12	o4
	Hip	20	1848.17								Oc1	50	14.2857	35.7143	13	o4
	Hip	20	2770.63								Oc1	28.9474	23.6842	47.3684	14	o4
	Hip	20	597.582								Oc1	33.3333	66.6667	0	15	o4
	Hip	20	1055.06								Oc1	50	25	25	16	o4
	Hip	20	4486.49								Oc1	28.5714	42.8571	28.5714	17	o5
	Hip	20	13916.3								Oc1	18.1818	36.3636	45.4545	18	o5
	Hip	20	5825.39								Oc1	15.3846	53.8462	30.7692	19	o5
	Hip	20	7983.63								Oc1	30.2326	36.0465	33.7209	20	o6
	Hip	20	11917.6								TeA	0	100	0	1	t1
	Hip	20	2388.68								TeA	11.1111	77.7778	11.1111	2	t1
	Hip	20	1755.8								TeA	8.69565	43.4783	47.8261	3	t1
	Hip	20	2406.17								TeA	18.5185	29.6296	51.8519	4	t1
	Hip	20	569.524								TeA	15.625	56.25	28.125	5	t2
	Hip	20	327.691								TeA	11.9048	38.0952	50	6	t2
	Hip	20	1161.78								TeA	0	69.2308	30.7692	7	t2
	Hip	20	2404.25								TeA	46.6667	40	13.3333	8	t3
	Hip	20	3326.91								TeA	0	45.4545	54.5455	9	t3
	Hip	20	15318								TeA	16.6667	50	33.3333	10	t3
	Hip	20	4716.36								TeA	20	60	20	11	t4
	Hip	20	4302								TeA	5.88235	70.5882	23.5294	12	t4
	Hip	20	16673.5								TeA	0	66.6667	33.3333	13	t4
	Hip	20	9131.78								TeA	40	60	0	14	t5
	Hip	20	2349.06								TeA	0	100	0	15	t5
	Hip	20	16246.6								TeA	6.25	68.75	25	16	t6
	Hip	20	1030.29								TeA	10	65	25	17	t6
	Hip	20	4522.72								TeA	7.69231	69.2308	23.0769	18	t6
	Hip	20	9684.85								TeA	0	90	10	19	t6
	Hip	20	23598.4								TeA	0	90.9091	9.09091	20	t7
	Hip	20	2424.6								TeA	15.3846	53.8462	30.7692	21	t7
	Hip	20	230.963								TeA	6.25	93.75	0	22	t8
	Hip	20	14784.2								TeA	18.1818	63.6364	18.1818	23	t8
	Hip	20	3207.87								TeA	0	63.6364	36.3636	24	t8
	Hip	20	1476.88								TeA	0	71.4286	28.5714	25	t9
	Hip	20	1957.96								TeA	0	100	0	26	t9
	Hip	20	9867.43								TeA	0	90	10	27	t10
	Hip	20	11819.8								TeA	12.5	25	62.5	28	t10
	Hip	20	3217.74								TeA	3.7037	40.7407	55.5556	29	t10
	Hip	20	8257.58								TeA	14.2857	64.2857	21.4286	30	t10
	Hip	20	2776.71								TeA	9.09091	72.7273	18.1818	31	t10
	Hip	20	2563.16								TeA	11.1111	74.0741	14.8148	32	t11
	Hip	20	8762.75								TeA	10.6383	78.7234	10.6383	33	t11
	Hip	20	2316.44								TeA	0	87.5	12.5	34	t11
	Hip	20	8597.82								TeA	0	87.5	12.5	35	t11
	Hip	20	3150.01								TeA	23.8095	61.9048	14.2857	36	t11
	Oc1	20	7799.66								TeA	17.6471	58.8235	23.5294	37	t11
	Oc1	20	7036.69								Hip	15	52.5	32.5	1	h9
	Oc1	20	3137.24								Hip	10	90	0	2	h9
	Oc1	20	3539.66								Hip	6.66667	80	13.3333	3	h9
	Oc1	20	8886.32								Hip	21.0526	57.8947	21.0526	4	h9
	Oc1	20	3447.58								Hip	7.14286	71.4286	21.4286	5	h9
	Oc1	20	8381.86								Hip	8.16327	79.5918	12.2449	6	h9
	Oc1	20	15592.5								Hip	17.3913	69.5652	13.0435	7	h9
	Oc1	20	14816.6								Hip	33.3333	33.3333	33.3333	8	h10
	Oc1	20	31344.3								Hip	26.6667	46.6667	26.6667	9	h1
	Oc1	20	14059.3								Hip	20	40	40	10	h1
	Oc1	20	3117.17								Hip	54.5455	9.09091	36.3636	11	h1
	Oc1	20	21344.4								Hip	0	57.1429	42.8571	12	h1
	Oc1	20	6980.38								Hip	10	80	10	13	h2
	Oc1	20	15267.2								Hip	43.4783	47.8261	8.69565	14	h3
	Oc1	20	9399.02								Hip	42.8571	23.8095	33.3333	15	h3
	Oc1	20	16786.2								Hip	18.1818	54.5455	27.2727	16	h3
	Oc1	20	2818.17								Hip	16.6667	50	33.3333	17	h3
	TeA	20	3708.93								Hip	23.8095	52.381	23.8095	18	h4
	TeA	20	3738.31								Hip	29.6296	40.7407	29.6296	19	h4
	TeA	20	2910.65								Hip	27.7778	44.4444	27.7778	20	h4
	TeA	20	2084.76								Hip	36.8421	15.7895	47.3684	21	h4
	TeA	20	1127.1								Hip	29.0909	34.5455	36.3636	22	h4
	TeA	20	1383.29								Hip	31.5789	31.5789	36.8421	23	h5
	TeA	20	326.653								Hip	18.75	25	56.25	24	h5
	TeA	20	4101.78								Hip	21.7391	34.7826	43.4783	25	h5
	TeA	20	782.302								Hip	50	0	50	26	h5
	TeA	20	18338.8								Hip	53.8462	30.7692	15.3846	27	h6
	TeA	20	32645.7								Hip	16	52	32	28	h7
	TeA	20	3614.07								Hip	14.2857	71.4286	14.2857	29	h7
	TeA	20	238.107								Hip	44	28	28	30	h8
	TeA	20	2837.99
	TeA	20	1781.13
	TeA	20	1381.29
	TeA	20	4842.43
	TeA	20	3079.31
	TeA	20	2424.6
	TeA	20	230.963
	TeA	20	14784.2
	TeA	20	5337.16
	TeA	20	1168.48
	TeA	20	14320.1
	TeA	20	446.353
	TeA	20	1692.19
	TeA	20	3135.02
	TeA	20	1436.81
	TeA	20	2001.66
	TeA	20	9546.67
	TeA	20	1299.96
	TeA	20	251.532
	TeA	20	144.892
	TeA	20	5668.76
	TeA	20	3391.67
	TeA	20	255.789
	TeA	20	2822.64
	TeA	20	7298.77
	TeA	20	158.82
	TeA	20	4413.63
	TeA	20	1673.34
	TeA	20	396.918
	TeA	20	88.549
	TeA	20	82.504
	TeA	20	1585.03
	TeA	20	1086
	TeA	20	2174.71
	TeA	20	1459.31
	TeA	20	513.9
	TeA	20	411.369
	TeA	20	2916.69
	TeA	20	4533.09
	TeA	20	426.718
	TeA	20	2131.67
	TeA	20	2566.5
	TeA	20	1464.37
	Hip	17	5247.55
	Hip	17	1559.84
	Hip	17	3304.98
	Hip	17	5492.66
	Hip	17	2965.45
	Hip	17	2965.45
	Hip	17	3811.32
	Hip	17	5614.91
	Hip	17	893.347
	Hip	17	893.347
	Hip	17	2705.9
	Hip	17	2759.54
	Oc1	17	7434.03
	Oc1	17	11843.7
	Oc1	17	3012.7
	Oc1	17	3397.8
	Oc1	17	5502.29
	Oc1	17	5725.41
	Oc1	17	5770.32
	Oc1	17	6445.74
	Oc1	17	10864.6
	Oc1	17	11259.3
	Oc1	17	15934.9
	Oc1	17	1874.87
	Oc1	17	4098.04
	Oc1	17	5762.57
	Oc1	17	20220.8
	Oc1	17	13368.4
	Oc1	17	8523.37
	Oc1	17	16129.8
	Oc1	17	5287.94
	Oc1	17	3903.49
	Oc1	17	7960.56
	Oc1	17	5560.14
	Oc1	17	5928.45
	Oc1	17	7703.34
	Oc1	17	10977.8
	Oc1	17	6328.92
	Oc1	17	11315
	Oc1	17	14113.3
	Oc1	17	4765.22
	Oc1	17	5960.66
	Oc1	17	16782.6
	Oc1	17	4409.32
	Oc1	17	10942.2
	Oc1	17	4040.94
	Oc1	17	3126.89
	Oc1	17	886.76
	Oc1	17	8258.51
	TeA	17	6611.9
	TeA	17	1517.5
	TeA	17	1170.99
	TeA	17	3356.26
	TeA	17	2234.72
	TeA	17	2433.55
	TeA	17	1030.24
	TeA	17	1156.13
	TeA	17	1039.22
	TeA	17	2312.36
	TeA	17	2451.09
	TeA	17	8440.62
	TeA	17	456.218
	TeA	17	3794.62
	TeA	17	7057.76
	TeA	17	4334.49
	TeA	17	5541.23
	TeA	17	4523.33
	TeA	17	1541.24
	TeA	17	3563.82
	TeA	17	2888.48
	TeA	17	1493.91
	TeA	17	959.711
	TeA	17	2983.68
	TeA	17	1931.52
	TeA	17	3494.45
	TeA	17	3654.1
	TeA	17	7980.63
	TeA	17	690.534
	TeA	17	1370.57
	TeA	17	1357.71
	TeA	17	1576.62
	TeA	17	1224.35
	TeA	17	1314.51
	TeA	17	1642.23
	TeA	17	5656.44
	TeA	17	6386.16
	TeA	17	3094.31
	TeA	17	4649.32
	TeA	17	2025.29
	TeA	17	821.075
	TeA	17	303.976
	TeA	17	3066.07
	TeA	17	812.171
	TeA	17	14703.4
	TeA	17	1186.65
	TeA	17	653.1
	TeA	17	798.276
	TeA	17	496.571
	TeA	17	1517.86
	TeA	17	1113.25
	TeA	17	541.62
	TeA	17	2805
	TeA	17	760.28
	TeA	17	1769.65
	TeA	17	1375.96
	TeA	17	1590.35
	TeA	17	1238.76
	TeA	17	2506.66
	TeA	17	3982.26
	TeA	17	486.722
	TeA	17	495.627
	TeA	17	961.065
	TeA	17	1387.59
	TeA	17	1891.69
	TeA	17	1167.2
	TeA	17	958.588
	TeA	17	1173.27
	TeA	17	4190.98
	TeA	17	800.775
	TeA	17	4451.86
	TeA	17	634.369
	TeA	17	2131.05
	TeA	17	152.574
	TeA	17	783.065
	TeA	17	757.372
	TeA	17	2125.13
	TeA	17	1664.83
	TeA	17	403.789
	TeA	17	316.368
	TeA	17	314.814
	TeA	17	2105.85
	TeA	17	5223.58
	TeA	17	287.809
	TeA	17	2232.69
	TeA	17	10068.5
	TeA	17	4904.13
	TeA	17	759.206
	TeA	17	1101.87
	TeA	17	2154.39
	TeA	17	3973.25
	TeA	17	2310.92
	TeA	17	637.886
	TeA	17	1752.98
	TeA	17	1534.4
	TeA	17	1467.07
	TeA	17	3118.2
	TeA	17	2658.67
	TeA	17	1876.09
	TeA	17	831.568
	TeA	17	2512.04
	TeA	17	4105.66
	TeA	17	410.695
	TeA	17	1658.9
	TeA	17	1178.64
	TeA	17	1418.28
	TeA	17	1386.45
	TeA	17	520.866
	TeA	17	5883.74
	TeA	17	457.258
	TeA	17	3947.26
	TeA	17	1388.88
	TeA	17	3832.28
	TeA	17	1044.9
	TeA	17	3854.04
	TeA	17	1298.65
	TeA	17	1383.98
	TeA	17	785.318
	TeA	17	789.378
	TeA	17	4860.01
	TeA	17	1727.22
	TeA	17	1130.41
	TeA	17	1404.95
	TeA	17	7129.73
	Hip	10	12064.4
	Hip	10	5673.31
	Hip	10	4661.48
	Hip	10	7099.82
	Hip	10	4124.15
	Hip	10	3370.58
	Hip	10	9464.22
	Hip	10	5055.59
	Hip	10	3298.79
	Hip	10	8424.52
	Hip	10	5544.6
	Hip	10	4346.05
	Hip	10	3550.01
	Hip	10	5716.12
	Hip	10	5595.81
	Oc1	10	3457.77
	Oc1	10	5169.47
	Oc1	10	2648.9
	Oc1	10	5113.81
	Oc1	10	936.951
	Oc1	10	2347.15
	Oc1	10	6265.91
	Oc1	10	1365.46
	Oc1	10	8226.38
	Oc1	10	4699.83
	Oc1	10	5703.56
	Oc1	10	5333
	Oc1	10	2740.18
	Oc1	10	4899.24
	Oc1	10	4633.76
	TeA	10	3441.54
	TeA	10	1647.82
	TeA	10	2588.75
	TeA	10	2606.23
	TeA	10	616.624
	TeA	10	1125
	TeA	10	709.784
	TeA	10	1620.62
	TeA	10	762.197
	TeA	10	751.137
	TeA	10	842.819
	TeA	10	856.085
	TeA	10	473.782
	TeA	10	2814.91
	TeA	10	1016.35
	TeA	10	1072.58
	TeA	10	2044.56
	Hip	6	1404.23
	Hip	6	534.727
	Hip	6	4648.43
	Hip	6	877.262
	Hip	6	699.099
	Hip	6	3076.43
	Hip	6	279.501
	Hip	6	447.603
	Hip	6	1541.76
	Hip	6	1134.94
	Hip	6	6313.34
	Hip	6	1315.78
	Hip	6	329.682
	Hip	6	4051.43
	Hip	6	3218.74
	Hip	6	5727.7
	Hip	6	2814.94
	Hip	6	4547.52
	Hip	6	903.735
	Hip	6	468.127
	Hip	6	2233.44
	Hip	6	1334.14
	Hip	6	429.95
	Hip	6	2009.82
	Hip	6	1666.74
	Hip	6	4837.12
	Hip	6	6812.85
	Hip	6	7895.64
	Hip	6	5273.01
	Hip	6	2334.21
	Hip	6	92.646
	Hip	6	2302.81
	Hip	6	1012.93
	Hip	6	1284.85
	Hip	6	1698.35
	Hip	6	1284.85
	Hip	6	268.241
	Hip	6	145.25
	Hip	6	2917.15
	Hip	6	2358.4
	Oc1	6	786.714
	Oc1	6	755.714
	Oc1	6	534.135
	Oc1	6	1154.77
	Oc1	6	2697.14
	Oc1	6	703.288
	Oc1	6	196.778
	Oc1	6	1644
	Oc1	6	381.576
	Oc1	6	1821.15
	Oc1	6	1663.56
	Oc1	6	2622.25
	Oc1	6	1809.99
	Oc1	6	525.94
	Oc1	6	5230.53
	Oc1	6	266.125
	Oc1	6	3305.54
	Oc1	6	7821.71
	Oc1	6	1056.7
	Oc1	6	859.047
	Oc1	6	853.075
	Oc1	6	215.265
	Oc1	6	198.319
	Oc1	6	429.777
	Oc1	6	1699.59
	Oc1	6	948.795
	Oc1	6	1280.04
	Oc1	6	2511.79
	Oc1	6	232.674
	Oc1	6	1044.7
	Oc1	6	3495.17
	Oc1	6	1947.19
	Oc1	6	1228.27
	Oc1	6	505.001
	Oc1	6	220.674
	Oc1	6	5012.42
	Oc1	6	1539.1
	Oc1	6	395.103
	Oc1	6	1686.1
	Oc1	6	4287.04
	Oc1	6	1758.75
	Oc1	6	1756.05
	Oc1	6	693.466
	Oc1	6	888.473
	Oc1	6	356.767
	Oc1	6	643.537
	Oc1	6	1683.45
	Oc1	6	2701.7
	TeA	6	481.737
	TeA	6	2111.85
	TeA	6	996.531
	TeA	6	1978.05
	TeA	6	1639.84
	TeA	6	205.442
	TeA	6	712.606
	TeA	6	1002.58
	TeA	6	492.744
	TeA	6	586.202
	TeA	6	186.723
	TeA	6	719.16
	TeA	6	701.898
	TeA	6	823.932
	TeA	6	679.521
	TeA	6	4554.85
	TeA	6	175.76
	TeA	6	1464.46
	TeA	6	1883.12
	TeA	6	1336.04
	TeA	6	1671
	TeA	6	2241.26
	TeA	6	533.09
	TeA	6	1176.14
	TeA	6	961.508
	TeA	6	300.361
	TeA	6	314.157
	TeA	6	312.831
	TeA	6	12020.7
	TeA	6	3849.02
	TeA	6	333.456
	TeA	6	210.887
	TeA	6	216.683
	TeA	6	191.039
	TeA	6	77.698
	TeA	6	1656.37
	TeA	6	1418.21
	TeA	6	647.357
	TeA	6	1033.97
	TeA	6	589.689
	TeA	6	1277.79
	TeA	6	1023.12
	TeA	6	111.89
	TeA	6	486.936
	TeA	6	284.881
	TeA	6	647.597
	TeA	6	307.59
	Hip	3	396.361
	Hip	3	1048.4
	Hip	3	871.192
	Hip	3	2003.12
	Hip	3	1479.2
	Hip	3	554.844
	Hip	3	485.793
	Hip	3	185.548
	Hip	3	702.645
	Hip	3	475.176
	Hip	3	433.84
	Hip	3	206.184
	Hip	3	259.635
	Hip	3	998.455
	Hip	3	717.849
	Hip	3	791.296
	Hip	3	696.342
	Hip	3	156.227
	Hip	3	843.393
	Hip	3	255.772
	Hip	3	790.693
	Hip	3	750.305
	Hip	3	629.743
	Hip	3	1048.94
	Hip	3	464.445
	Hip	3	557.21
	Hip	3	409.794
	Hip	3	452.091
	Hip	3	1037.72
	Hip	3	684.599
	Hip	3	550.769
	Hip	3	65.332
	Hip	3	460.548
	Hip	3	623.671
	Hip	3	326.98
	Hip	3	880.401
	Hip	3	613.461
	Hip	3	512.759
	Hip	3	747.519
	Hip	3	966.218
	Hip	3	418.475
	Hip	3	410.761
	Hip	3	513.067
	Hip	3	1418.97
	Hip	3	120.175
	Hip	3	378.957
	Oc1	3	1406.44
	Oc1	3	616.117
	Oc1	3	583.522
	Oc1	3	765.027
	Oc1	3	1704.65
	Oc1	3	136.273
	Oc1	3	136.133
	Oc1	3	1217.09
	Oc1	3	1147.38
	Oc1	3	890.377
	Oc1	3	1036.58
	Oc1	3	638.783
	Oc1	3	887.819
	Oc1	3	325.746
	Oc1	3	1225.64
	Oc1	3	980.491
	Oc1	3	748.346
	Oc1	3	1000.87
	Oc1	3	834.462
	Oc1	3	1371.26
	Oc1	3	794.312
	Oc1	3	524.202
	Oc1	3	1095.88
	Oc1	3	1090.04
	Oc1	3	729.135
	Oc1	3	122.293
	Oc1	3	902.417
	Oc1	3	464.306
	Oc1	3	498.997
	Oc1	3	130.636
	Oc1	3	472.683
	Oc1	3	1080.48
	Oc1	3	461.651
	Oc1	3	508.101
	Oc1	3	3322.76
	Oc1	3	2359.14
	Oc1	3	1028.62
	Oc1	3	1157.5
	Oc1	3	1187.85
	Oc1	3	1318.79
	Oc1	3	1155.04
	Oc1	3	1680.76
	Oc1	3	860.867
	Oc1	3	1257.71
	Oc1	3	1113.59
	Oc1	3	1312.32
	Oc1	3	734.845
	Oc1	3	550.348
	Oc1	3	3244.97
	Oc1	3	1654.17
	Oc1	3	800.398
	Oc1	3	1066.9
	Oc1	3	680.84
	Oc1	3	1624.87
	Oc1	3	1471.34
	TeA	3	1652.62
	TeA	3	426.611
	TeA	3	1708.45
	TeA	3	726.304
	TeA	3	163.2
	TeA	3	177.964
	TeA	3	304.193
	TeA	3	133.32
	TeA	3	800.16
	TeA	3	81.461
	TeA	3	733.41
	TeA	3	1241.95
	TeA	3	589.407
	TeA	3	478.54
	TeA	3	169.657
	TeA	3	276.291
	TeA	3	1333.51
	Hip	2	185.963
	Hip	2	67.299
	Hip	2	93.872
	Hip	2	71.087
	Hip	2	89.887
	Hip	2	206.439
	Hip	2	359.004
	Hip	2	34.588
	Hip	2	68.377
	Hip	2	113.535
	Hip	2	211.553
	Hip	2	162.565
	Hip	2	277.569
	Hip	2	34.959
	Hip	2	83.676
	Hip	2	62.734
	Hip	2	115.317
	Hip	2	80.963
	Hip	2	120.971
	Hip	2	135.015
	Hip	2	161.784
	Hip	2	178.678
	Hip	2	106.702
	Hip	2	124.136
	Hip	2	178.5
	Hip	2	128.837
	Hip	2	186.829
	Hip	2	217.769
	Hip	2	109.462
	Hip	2	106.525
	Hip	2	188.026
	Hip	2	199.385
	Hip	2	109.672
	Hip	2	305.22
	Hip	2	102.734
	Hip	2	88.073
	Hip	2	256.655
	Hip	2	267.28
	Hip	2	135.843
	Hip	2	598.049
	Hip	2	41.944
	Hip	2	225.864
	Hip	2	120.993
	Hip	2	218.266
	Oc1	2	73.194
	Oc1	2	76.418
	Oc1	2	182.723
	Oc1	2	127.959
	Oc1	2	148.435
	Oc1	2	175.689
	Oc1	2	168.596
	Oc1	2	79.953
	Oc1	2	43.972
	Oc1	2	473.17
	Oc1	2	219.795
	Oc1	2	178.042
	Oc1	2	126.984
	Oc1	2	50.642
	Oc1	2	94.923
	Oc1	2	232.057
	Oc1	2	50.495
	Oc1	2	78.406
	Oc1	2	106.849
	Oc1	2	115.027
	Oc1	2	93.418
	Oc1	2	68.34
	Oc1	2	223.7
	Oc1	2	338.335
	Oc1	2	454.13
	Oc1	2	133.571
	Oc1	2	179.139
	Oc1	2	317.385
	Oc1	2	33.079
	Oc1	2	235.681
	Oc1	2	74.663
	Oc1	2	91.302
	Oc1	2	413.33
	Oc1	2	80.78
	Oc1	2	198.594
	Oc1	2	71.471
	Oc1	2	117.485
	Oc1	2	19.588
	Oc1	2	50.609
	Oc1	2	119.532
	Oc1	2	80.271
	TeA	2	305.53
	TeA	2	142.588
	TeA	2	345.96
	TeA	2	57.364
	TeA	2	543.578
	TeA	2	282.761
	TeA	2	90.073
	TeA	2	261.197
	TeA	2	106.234
	TeA	2	83.868
	TeA	2	274.128
	TeA	2	574.061
	TeA	2	136.458
	TeA	2	137.528
	TeA	2	300.016
	TeA	2	450.044
	TeA	2	193.983
	TeA	2	119.687
	TeA	2	195.157
	TeA	2	44.104
	TeA	2	217.419
	TeA	2	110.241
	TeA	2	52.494
	TeA	2	211.146
	TeA	2	111.963
	TeA	2	111.963
	TeA	2	179.778
	TeA	2	84.588

## Sheet: Fig2
2-B	TeA	Hippo	Oc1		2-D	TeA	Hippo	Oc1
	1.07451	0.986294	1.44536			0.873542	0.676113	0.899825
	0.86989	1.00665	1.30323			1.04922	1.16889	0.938604
	0.713505	1.07295	1.73397			0.566401	0.900774	0.86752
	0.792725	1.40243	1.68689			0.774746	1.19976	1.14256
	1.19371	1.0245	1.49579			0.863763	0.625701	0.789333
	0.895468	1.4959	0.994615			0.97117	1.03654	0.79235
	1.10981	1.30515	1.26692			0.880571	1.10619	0.784096
	0.716028	1.25999	1.18305			1.03564	0.926396	1.03019
	0.94711	1.36661	1.15499			0.93552	0.858627	0.867254
	0.759321	1.10008	1.38124			0.84648	1.27372	1.00076
	1.14473	0.972973	1.21495			0.812972	0.869706
	1.09985	0.969413	0.973569			1.18214	0.934452
	1.32038	1.00917	1.13729			1.10942	1.02298
	1.39514	1.10183	1.22408			0.760672	1.11329
	1.62448	1.37111	1.33913			1.08828	0.963526
	1.256	1.19975	1.26052			0.73765	0.927616
	1.25222	1.49733	1.30751			0.754678	0.615548
	0.914688	1.35331	1.30012			0.879135	1.12237
	1.01614	1.48184	1.15737			1.28179
	0.701596	1.51317				0.784706
	0.847128	1.35432				1.02606
	0.818917	1.38674				1.37947
	0.783789	1.40123				1.22278
	1.32472	1.37441				1.17643
	0.790991	1.33083				1.24962
	1.20124	1.17829				1.37755
	0.630147	0.986734				1.38719
	0.800615	1.21566
		1.28739
		1.05438
		0.954211
		1.31784
		0.857128

## Sheet: Fig3
3B	Dormant	Spiking		3C	Dormant	Spiking		3F	Dormant	Spiking		3H	Dormant	Spiking
	2.4	115.8			13.86	0.206			107.8	310.93			1.37087	1.33566
	1.52	127.7			12.723	0.2083			0	981.25			1.37406	1.03295
	4.14	70.7			6.238	0.42			0	493.75			1.38186	0.94217
	3.36	57			3.468	0.278			42.1	371.87			1.37565	0.488801
	3.98	85.9			9.828	0.3566			0	317.18			1.37337	0.973792
	2.23	207			15.8	0.10958			15.62	479.68			1.19592	1.0629
	7.43	67.8			8.44	0.095			59.37				1.27422	1.16505
	12.55	128			7.282	0.0949							1.18817
	5.6	177			7.3	0.066							1.31308
	3.1	67.3			7.652	0.096							1.1542
	5.19	55.3			6.722	0.1066							1.43546
	6.91	272			12.666	0.0816							1.31258
	6.9	34.7			3.776	0.187							1.17272
	8.15				5.474								0.9639
	4.63				10.568
	3.72				4.337
	5.16				9.765
	4.27				12.966

## Sheet: Fig4
4B	Pre	Post		4C	Pre	Post		4D	Pre	Post
	3.5	121			0.564	0.277			1	0.792054
	1.6	114			1.02	0.135			1	0.816901
	3.6	112			5.55	0.13			1	0.740266
	3	6.3			2.7	0.334			1	0.927623
	3.8	4.8			1.17	0.217			1	0.941489
	3.7	4.3			1.63	0.862			1	0.960288
	3.3	100			4.16	0.064			1	0.959079
	2.7	4.6			2.7	0.224			1	0.919777
	2.9	130			3.22	0.1			1	0.85979
	3.4	26.3			3.22	0.409			1	0.89895
	2.2	49.9			1.96	0.132			1	0.9316
									1	0.939006
									1	0.88729

## Sheet: Fig5
	Animal Age (postnatal days)	d=dormant; n=spiking	%dormant		Juvenile	Mature
	P25	ddd	100		≤P28	≥P29
	P30	dnndd	60		73d 21n	65d 92n
	P24	dddnd	80		n=23animals	n=34animals
	P25	dddd	100
	P28	nnddd	60
	P38	ddnnn	40
	P37	dnn	33
	P39	ndn	33
	P44	nnn	0
	P10	ddddd	100
	P13	ndd	66
	P19	dnn	33
	P20	dnnd	50
	P41	nnn	0
	P42	nnnn	0
	P43	nndnnddnd	44
	P39	dnndd	60
	P40	dnnnn	20
	P41	dndnnd	50
	P44	nnndd	40
	P48	nnnn	0
	P49	dddd	100
	P36	dnnddnd	57
	P37	ndd	66
	P41	nddnndnd	50
	P32	dndnn	40
	P34	ndnn	25
	P38	ndndd	60
	P40	ndndd	60
	P38	nndnnndd	37.5
	P42	ndd	66
	P43	nnnndn	16.6
	P45	nddnn	40
	P44	nnndd	40
	P45	nddn	50
	P43	nnn	0
	P44	ndddn	60
	P45	nnnd	25
	P42	dddddn	83
	P45	ndd	66
	P45	nnn	0
	P37	ddnnd	60
	P20	dddd	100
	P19	dddd	100
	P20	dnnnd	40
	P24	dddd	100
	P25	nnnddd	50
	P15	ddnnnddd	62.5
	P16	dndd	75
	P19	ddd	100
	P28	ndd	66
	P10	ddd	100
	P15	ddddd	100
	P15	ddd	100
	P12	ddd	100
	P13	dnnd	50
	P23	ddd	100

## Sheet: S1
		Spiking
	mV	pA
	-80	-79	-69	-97	-192	-13.6
	-60	-76	-47.7	-39	-148	-5.6
	-40	-15	-27.7	1.8	-93	-0.5
	-20	4	30	49	-7.6	11.3
	0	235	420	254	327	137
	20	1045	1592	1182	1076	555
		Dormant
	mV	pA
	-80	-20.7	-13.4	-31.5	-41	-4.1	-4.8	-5.1	-5.9
	-60	-15.3	-7.9	-15.3	-14	-2.2	-3.8	-1.7	-5.2
	-40	-3.3	-2.1	-1	1.3	-0.6	-2	-0.5	-2.7
	-20	20.3	3.2	16.5	23.6	2.2	0.8	1.8	-0.3
	0	37	11	26.1	72.2	3	2.1	3.5	1
	20	57.1	16.4	43	126	5.8	2.6	10.1	2.4

## Sheet: S2
S2-C	Soma	Dendrite		S2-D	Soma	Dendrite
	0.178	3.87			0.204	8.42
	0.232	15.7			0.222	23.24
	0.163	3.38			0.21	83.52
	0.047	7.05			0.15	63.84
	0.13	6.27			0.354	35.72
	0.129	3.74			0.274	25.96
	0.296				1.702
	1.87				5.456
	0.488				1.362
	0.05				0.18
	2.36				12.8

## Sheet: S3
S3-B	TeA	TeA-BDNF		S3-D	TeA	TeA-BDNF		S3-F	TeA-Measured	TeA-Theory	TeA-BDNF
	0.445275	2.68797			0.405394	4.1369			5.3	6.1	49.78
	1.06058	2.55543			1.99456	0.778174			4.4	4	71.51
	1.66891	1.77734			0.413369	2.70882			4.9	4.1	53.87
	2.20945	2.68359			0.406385	2.61364			4.6	4.9	69.44
	0.464524	2.70848			0.32909	4.64811			4.1	4.8	97.29
	0.621291	2.66697			0.546865	4.98748			4.7	5.3	46.61
	0.533363	2.67633			3.78882	3.4497			2.5	4.7	50.91
					0.719073	2.5272			2.8	5.5	77.48
					0.720239	4.12651			3.5	4.4	72.32
					1.18379	2.37892				4.1	103.1
					0.145307	10.2408				4.7
					2.56265	6.03205				4.6
					0.742698	2.03553				5.8
					0.777096	3.10309
					1.55917	2.36573
					0.505131	2.2015
					0.519856	5.00668
					0.439516	1.80069
					0.825125	0.753148
					0.102623	2.00438
					0.126191	4.38207
					3.13857	3.82039
					0.515518	3.4719
					1.10724	4.41897
					1.90917	3.17019
					1.34986	4.23238
					1.62983	3.82856
					0.368826	3.547
					0.792519	3.48374
					0.332441
					1.55531
					0.688136
					0.87532
					0.931897

## Sheet: S4
S4-B	Max	Co-labeled
	1	0.505216
	1	0.750945
	1	0.781578
	1	0.620151
	1	0.59724

## Sheet: S5
S5-B & C	0.947608	0.926538
	1.03588	0.953872	DAPI
	1.01595	0.982916
	1.0099	0.737624
	1.04703	0.950495	NeuN
	0.940594	0.930693

[truncated: 3 more sheets: S6, S7, S8]
